# Supplementary material for: Cytokine Dynamics and Herpesvirus Interactions in Pediatric Liver and Kidney Transplant Recipients: The Distinct Behavior of HCMV, HHV6, HHV7 and EBV
Source: Viruses. 2024 Jul 2;16(7):1067. doi: 10.3390/v16071067 (PMC11281388; doi:10.3390/v16071067)
Supplement: Supplementary file 1 [file viruses-16-01067-s001.zip]

Archive with 1 entries (1 files):
- viruses-3060202 Table S1.xlsx
