# Supplementary material for: Cytokine Dynamics and Herpesvirus Interactions in Pediatric Liver and Kidney Transplant Recipients: The Distinct Behavior of HCMV, HHV6, HHV7 and EBV
Source: Viruses. 2024 Jul 2;16(7):1067. doi: 10.3390/v16071067 (PMC11281388; doi:10.3390/v16071067)
Supplement: Supplementary file 1 [file viruses-16-01067-s001.zip › viruses-3060202 Table S1.xlsx]

## Sheet: Ctocinas pos
Patient ID	IL-1b	IL-2	IL-4	IL-5	IL-6	IL-7	IL-8	IL-10	IL-12	IL-13	IL-17	INF-g	MCP-1	MIP-1b	TNF-a	G-CSF	GM-CSF	Viral load+S2	Viral load EBV-leukos	Viral load HCMV-leukos	Viral load HHV6-leukos	Viral load HHV7-leukos	Viral load KSHV-leukos	Viral load EBV-plasma	Viral load HCMV-plasma	Viral load HHV6-plasma	Viral load HHV7-plasma	Viral load KSHV-plasma	Detection type	Graft rejection
TR1																		Positive	0	0	0	0	0	13320	0	0	0	0	Simple	NO
TR1	0.6	1.6	0.7	0	2.6	2.43	3.07	0.3	3.5	0.7	3.3	6.4	9.78	2.4	6	0	0	Positive	0	0	0	260	0	2820	0	0	0	0	Multiple	NO
TR1	0.9	1.6	0.7	0	2.6	1.88	3.07	0	0	0.7	3.3	0	2.85	4.66	6	0	0	Negative	0	0	0	0	0	0	0	0	0	0	Negative	NO
TR1																		Negative	0	0	0	0	0	0	0	0	0	0	Negative	NO
TR1	0.6	1.6	0	0	2.6	0	1.47	0	3.5	0.7	3.3	0	5.93	2.4	6	0	0	Positive	0	0	0	220	0	0	0	0	4140	0	Simple	NO
TR1	0.6	1.6	0.7	0	2.6	2.3	4.18	0	0	0.7	3.3	6.4	4.48	6.06	6	0	0	Positive	0	0	0	230	0	0	0	0	1440	0	Simple	YES
TR1	0.6	0	0	0	0	11.64	18	0	0	0.7	3.3	6.4	10.91	21.47	7.61	0	0	Positive	0	0	0	0	0	0	0	0	3600	0	Simple	YES
TR1	0.6	1.6	0.7	0	2.6	2.63	3.04	0	3.5	0.7	3.3	6.4	5.96	3.67	6	0	0	Positive	0	0	0	0	0	4500	0	0	4500	0	Multiple	YES
TR1	0	1.6	0.7	0	2.6	1.1	2.57	1.61	3.5	0.7	3.3	6.4	20.39	2.4	6	0	0	Positive	0	0	0	330	0	1260	0	0	0	0	Multiple	NO
TR1	0.6	1.6	0.7	0	2.6	0	1.73	2.9	0	0.7	3.3	0	31.6	4.72	6	0	0	Positive	0	0	0	210	0	0	0	0	1920	0	Simple	NO
TR1																		Negative	0	0	0	0	0	0	0	0	0	0	Negative	NO
TR1	0	0	0	0	3.46	0	2	0	0	0	0	0	10.54	2.4	6	0	0	Negative	0	0	0	0	0	0	0	0	0	0	Negative	NO
TR1	0.6	0	0	0	0	4.25	2.29	0	0	0.7	3.3	6.4	37.55	9.49	8.9	0	0	Positive	0	0	0	0	0	0	0	0	5220	0	Simple	NO
TR1	0.6	0	0	0	0	5.9	0	0	0	0.95	3.3	6.4	11.16	4.36	6.68	0	0	Negative	0	0	0	0	0	0	0	0	0	0	Negative	NO
TR1	0.6	1.6	0	0	2.6	1.1	2.71	0	3.5	0.7	0	6.4	8.06	3.87	10.97	0	0	Positive	290	0	0	760	0	0	0	0	1680	0	Multiple	NO
TR1	0.6	1.6	0.7	0	0	9.25	5.52	0	9.82	1.67	3.3	6.4	16.83	7.45	13.6	21.5	0	Positive	0	0	0	0	0	0	0	0	2400	0	Simple	NO
TR1	0.6	1.6	0	0	2.6	0	1.62	0	3.5	0.7	0	6.4	6.42	2.4	6.04	0	0	Positive	0	0	0	120	0	0	0	0	2820	0	Simple	NO
TR4	0.6	1.6	0.7	0.6	25.55	0	40.65	2.78	0	0.7	3.3	6.4	18.97	28.66	14.66	0	0	Negative	0	0	0	0	0	0	0	0	0	0	Negative	NO
TR4	0.6	0	0.7	0	2.6	0	20.9	0	0	0.7	3.3	0	4.38	5.45	6	9.41	0	Negative	0	0	0	0	0	0	0	0	0	0	Negative	NO
TR4	0.6	3.43	0.7	1.14	8.77	2.02	76	5.22	3.5	0.7	3.3	6.4	55.13	14.14	19.28	9.61	0	Positive	0	2520	0	0	0	0	15120	0	0	0	Simple	YES
TR4	0.6	2.17	0.7	0	2.93	0	16.33	8.3	0	0.7	3.3	6.4	45.72	7.05	26.7	0	0	Positive	0	3780	0	0	0	0	22680	0	0	0	Simple	YES
TR5	0.6	1.6	0.7	0	2.6	0	1.6	0	0	0.7	3.3	6.4	5.98	4.78	6	0	0	Positive	0	0	0	620	0	0	0	0	0	0	Simple	NO
TR5	0	1.6	0	0	2.6	0	2.5	0	0	0.7	0	0	4.46	2.4	6	0	0	Negative	0	0	0	0	0	0	0	0	0	0	Negative	NO
TR5	0.6	1.6	0.7	0.75	2.6	2.02	2.6	0.3	3.5	0.7	3.3	6.4	4.69	2.4	6	0	0	Positive	0	650	0	0	0	0	0	0	0	0	Simple	YES
TR5																		Negative	0	0	0	0	0	0	0	0	0	0	Negative	YES
TR5	0.6	1.6	0.7	0	2.6	0	3.61	0.3	3.5	0.7	3.3	6.4	21.1	5.83	10.49	0	0	Negative	0	0	0	0	0	0	0	0	0	0	Negative	NO
TR5																		Positive	0	210	0	0	0	0	0	0	0	0	Simple	NO
TR5	0.6	1.6	0	0	2.6	1.88	3.88	0.73	0	0.7	3.3	6.4	17.31	13	9.66	0	0	Positive	0	280	0	410	0	1680	0	0	0	0	Multiple	NO
TR5																		Positive	0	0	0	0	0	3660	0	0	0	0	Simple	NO
TR5	0.6	1.6	0.7	0	2.6	0	3.48	0	3.5	0.7	3.3	6.4	8.65	22.11	14.66	0	0	Negative	0	0	0	0	0	0	0	0	0	0	Negative	NO
TR5																		Negative	0	0	0	0	0	0	0	0	0	0	Negative	NO
TR5	0.6	0	0	0	3	3.35	0	0	0	1.05	3.3	6.4	10.38	7.16	12.88	0	0	Negative	0	0	0	0	0	0	0	0	0	0	Negative	NO
TR5	0.6	1.6	1.35	0	0	14.53	7.91	0	32.86	1.5	3.46	6.4	12.89	3.96	11.45	0	0	Positive	0	260	0	0	0	0	0	0	0	0	Simple	NO
TR5	0.6	0	0	0	0	3.35	0	0	0	0.7	3.3	6.4	8.4	4.12	10	0	0	Positive	0	0	0	0	0	2040	0	0	0	0	Simple	NO
TR5																		Negative	0	0	0	0	0	0	0	0	0	0	Negative	NO
TR5	0.6	0	0	0	0	6.68	1.74	0	0	0.95	3.3	6.4	10.38	6.35	11.45	0	0	Negative	0	0	0	0	0	0	0	0	0	0	Negative	NO
TR5	0.6	0	0	0	0	3.35	0	0	0	0.75	3.3	6.4	6.1	0	6	0	0	Positive	430	0	0	0	0	0	0	0	0	0	Simple	NO
TR6	0	1.6	0	0	0	0	2.2	0	0	0	3.3	0	6.95	7.54	6	0	0	Positive	400	0	0	620	0	0	0	0	0	0	Multiple	NO
TR6	0	1.6	0	0	2.6	0	4.14	0	3.5	0	0	0	7.95	11.42	6.71	0	0	Negative	0	0	0	0	0	0	0	0	0	0	Negative	NO
TR6	0.6	0	0	0	2.6	0	1.2	0	0	0.7	0	0	21.28	2.4	6	0	0	Negative	0	0	0	0	0	0	0	0	0	0	Negative	NO
TR6	0	1.6	0.7	0	2.6	1.1	2.14	0	3.5	0.7	3.3	0	11.87	2.4	6	0	0	Positive	0	0	0	240	0	0	0	0	0	0	Simple	NO
TR6	0	1.6	0.7	0.95	2.6	2.02	1.87	0	3.5	0.7	3.3	6.4	10.63	2.4	6	0	0	Positive	0	0	0	0	0	7380	0	0	0	0	Simple	NO
TR6																		Negative	0	0	0	0	0	0	0	0	0	0	Negative	NO
TR6	0	0	0	0	2.6	0	1.07	0	0	0	0	0	17.46	2.44	6	0	0	Positive	0	350	0	0	0	0	0	0	0	0	Simple	NO
TR6	0	0	0	0	4.33	0	1	0	0	0.7	3.3	6.4	26.71	2.4	6	0	0	Positive	0	0	0	0	0	0	0	1920	0	0	Simple	NO
TR6	0	0	0	0	2.6	1.1	1	0	0	0.7	0	0	5.59	2.4	6	0	0	Positive	250	0	0	0	0	0	0	0	0	0	Simple	NO
TR6	9.67	3.64	0.7	2.24	2.6	1.1	4.56	0	3.5	0.7	10.54	6.4	20.67	5.77	6	0	0	Negative	0	0	0	0	0	0	0	0	0	0	Negative	NO
TR6	0	0	0	0	0	0	1	0	0	0.7	0	0	8.74	2.4	6	0	0	Positive	0	0	0	0	0	1320	0	111840	0	0	Multiple	NO
TR6	0.6	1.81	0.7	0	2.6	1.35	1.44	0	3.5	0.7	0	6.4	10.22	2.4	9.35	0	0	Positive	0	4010	0	0	0	2580	0	0	0	0	Multiple	NO
TR6	0.6	5.31	1.01	0	17.06	17.28	24.78	1.9	34.32	2	7.27	6.4	10.11	5.22	9.63	137.55	0	Positive	0	1130	0	0	0	0	0	0	0	0	Simple	NO
TR6	0.6	37.77	4.25	0	8.99	47.47	47.97	17.53	154.24	6.25	29.5	8.83	20.52	16.73	31.75	211.31	7.32	Positive	0	0	0	0	0	0	0	0	1560	0	Simple	NO
TR6	0.6	2.29	0.7	0	2.6	3	2.16	0	3.5	0.7	0	6.4	5.74	4.03	10.33	0	0	Positive	0	190	0	0	0	2340	0	0	0	0	Multiple	NO
TR6	0	2.76	0.7	0.6	2.6	4.78	3.96	0	3.5	0.7	3.3	6.4	2.19	4.44	9.35	0	0	Positive	0	0	0	0	0	0	0	124860	0	0	Simple	NO
TR6																		Negative	0	0	0	0	0	0	0	0	0	0	Negative	NO
TR7																		Negative	0	0	0	0	0	0	0	0	0	0	Negative	NO
TR7	0	0	0	0	0	2.39	0	0	0	2	3.3	0	1.85	9.08	6	0	0	Positive	0	0	0	0	0	0	0	0	1320	0	Simple	NO
TR7																		Positive	0	0	0	0	0	0	0	118560	0	0	Simple	NO
TR7	0.6	0	0	0	0	4.25	0	0	0	0.7	3.3	6.4	1.85	0	6	0	0	Positive	0	0	0	0	0	4560	0	0	0	0	Simple	NO
TR7																		Negative	0	0	0	0	0	0	0	0	0	0	Negative	NO
TR7																		Negative	0	0	0	0	0	0	0	0	0	0	Negative	NO
TR7																		Negative	0	0	0	0	0	0	0	0	0	0	Negative	NO
TR7																		Negative	0	0	0	0	0	0	0	0	0	0	Negative	NO
TR7																		Negative	0	0	0	0	0	0	0	0	0	0	Negative	NO
TR7																		Negative	0	0	0	0	0	0	0	0	0	0	Negative	NO
TR7																		Negative	0	0	0	0	0	0	0	0	0	0	Negative	NO
TR7																		Negative	0	0	0	0	0	0	0	0	0	0	Negative	NO
TR7	0.6	11.38	2.29	0	0	21.9	20.42	7.78	73.75	4.32	9.92	6.4	18.43	7.52	21.67	153.01	2.62	Positive	0	0	0	0	0	0	0	0	4680	0	Simple	NO
TR7																		Positive	0	0	0	0	0	0	0	0	12900	0	Simple	NO
TR7																		Negative	0	0	0	0	0	0	0	0	0	0	Negative	NO
TR7																		Negative	0	0	0	0	0	0	0	0	0	0	Negative	NO
TR8	0	1.6	0.7	0	2.6	0	1.8	0	3.5	0.7	3.3	6.4	7.85	2.44	6	0	0	Negative	0	0	0	0	0	0	0	0	0	0	Negative	NO
TR8																		Negative	0	0	0	0	0	0	0	0	0	0	Negative	NO
TR8	0	0	0	0	2.6	0	1	0	0	0	0	0	14.65	2.4	6	0	0	Negative	0	0	0	0	0	0	0	0	0	0	Negative	NO
TR8																		Negative	0	0	0	0	0	0	0	0	0	0	Negative	NO
TR8	0	1.6	0	0	2.6	0	1	0	0	0.7	0	0	10.29	2.4	6	0	0	Negative	0	0	0	0	0	0	0	0	0	0	Negative	NO
TR8	0	0	0	0	2.6	0	1.6	0	0	0.7	0	0	14.54	2.63	6	0	0	Negative	0	0	0	0	0	0	0	0	0	0	Negative	NO
TR8	0.6	0	0	0	2.6	0	1.14	0	0	0	0	0	14.57	2.4	6	0	0	Positive	0	0	0	0	0	1980	0	0	1500	0	Multiple	NO
TR8	0	0	0	0	2.6	0	1	0	0	0	0	0	7.25	2.4	6	0	0	Positive	0	190	0	0	0	0	0	0	0	0	Simple	NO
TR8	0	0	0.7	0	2.6	0	1	0	3.5	0.7	0	6.4	7.89	2.4	6	0	0	Negative	0	0	0	0	0	0	0	0	0	0	Negative	YES
TR8	0.6	0	0	0	2.6	0	1	0	0	0.7	0	0	6.98	2.4	6	0	0	Negative	0	0	0	0	0	0	0	0	0	0	Negative	NO
TR8																		Positive	0	0	0	0	0	0	0	0	23160	0	Simple	NO
TR8																		Negative	0	0	0	0	0	0	0	0	0	0	Negative	NO
TR8																		Negative	0	0	0	0	0	0	0	0	0	0	Negative	NO
TR8																		Negative	0	0	0	0	0	0	0	0	0	0	Negative	NO
TR8																		Negative	0	0	0	0	0	0	0	0	0	0	Negative	NO
TR10																		Negative	0	0	0	0	0	0	0	0	0	0	Negative	NO
TR10																		Negative	0	0	0	0	0	0	0	0	0	0	Negative	NO
TR10																		Negative	0	0	0	0	0	0	0	0	0	0	Negative	NO
TR10	0.6	4.18	1.66	0	0	16.68	12.88	1.19	35.75	3.5	3.3	6.4	15.79	4.2	9.63	48.96	0	Positive	0	0	0	260	0	0	0	0	0	0	Simple	NO
TR10	0.6	3.89	0	0	0	8.9	0	0	28.34	2.92	3.98	6.4	17.04	4.04	8.53	0	0	Negative	0	0	0	0	0	0	0	0	0	0	Negative	NO
TR10	0.6	0	0	0	0	6.68	0	0	9.82	1.67	3.3	6.4	13.36	3.47	7.8	0	0	Negative	0	0	0	0	0	0	0	0	0	0	Negative	NO
TR10	0.6	1.6	0	0	0	11.64	4.67	0	39.92	2.31	4.24	6.4	7.14	2.43	8.9	39.47	0	Positive	260	0	0	2560	0	5880	0	0	0	0	Multiple	NO
TR10																		Negative	0	0	0	0	0	0	0	0	0	0	Negative	NO
TR10																		Negative	0	0	0	0	0	0	0	0	0	0	Negative	NO
TR10																		Negative	0	0	0	0	0	0	0	0	0	0	Negative	NO
TR10																		Negative	0	0	0	0	0	0	0	0	0	0	Negative	NO
TR10																		Negative	0	0	0	0	0	0	0	0	0	0	Negative	NO
TR10	0.6	14.09	0	0	0	8.18	25.63	0	7.19	1.32	3.3	6.4	31.98	12.13	11.81	0	0	Negative	0	0	0	0	0	0	0	0	0	0	Negative	NO
TR10	0.6	4.75	1.41	0	0	17.87	5.52	2.5	37.16	2	5.03	6.4	13.12	3.21	9.27	48.96	0	Positive	0	0	0	0	0	1800	0	0	3600	0	Multiple	NO
TR10																		Negative	0	0	0	0	0	0	0	0	0	0	Negative	NO
TR13	0	1.6	0.7	0	2.6	1.88	6.45	0	3.5	0.7	3.3	6.4	6.37	5.89	6	0	0	Negative	0	0	0	0	0	0	0	0	0	0	Negative	NO
TR13	0.6	1.6	0	0	2.6	0	2.8	1.37	19.49	0.7	3.3	0	7.53	19.59	6	0	0	Negative	0	0	0	0	0	0	0	0	0	0	Negative	NO
TR13	0	1.6	0.7	0.6	2.6	0	3.48	0	6.55	0.7	3.3	6.4	7.53	4.56	6	0	0	Positive	820	0	430	1180	0	0	0	0	0	0	Multiple	YES
TR13	0	0	0	0	2.6	0	2	0	5.76	0.7	0	0	5.3	2.75	6	0	0	Negative	0	0	0	0	0	0	0	0	0	0	Negative	YES
TR13																		Negative	0	0	0	0	0	0	0	0	0	0	Negative	NO
TR13	0	0	0	0	2.6	0	1.73	0	3.5	0.7	0	0	3.63	3.05	6	0	0	Negative	0	0	0	0	0	0	0	0	0	0	Negative	NO
TR13	0	1.6	0.7	0.6	2.6	1.1	2.54	0	3.72	0.7	3.3	6.4	3.52	3.74	6	0	0	Negative	0	0	0	0	0	0	0	0	0	0	Negative	NO
TR13	0	0	0	0	2.6	0	1.47	0	3.5	0.7	0	0	2.61	2.69	6	0	0	Negative	0	0	0	0	0	0	0	0	0	0	Negative	NO
TR13	0	0	0	0	0	0	1	0	3.58	0.7	0	0	3.96	2.75	6	0	0	Negative	0	0	0	0	0	0	0	0	0	0	Negative	NO
TR13	0	0	0	0	2.6	0	1	0	3.5	0.7	0	0	2.73	2.4	6	0	0	Positive	270	0	0	0	0	0	0	0	0	0	Simple	NO
TR13																		Negative	0	0	0	0	0	0	0	0	0	0	Negative	NO
TR13																		Negative	0	0	0	0	0	0	0	0	0	0	Negative	NO
TR13																		Negative	0	0	0	0	0	0	0	0	0	0	Negative	NO
TR13																		Negative	0	0	0	0	0	0	0	0	0	0	Negative	NO
TR13																		Negative	0	0	0	0	0	0	0	0	0	0	Negative	NO
TR13																		Negative	0	0	0	0	0	0	0	0	0	0	Negative	NO
TR14	0	0	0	0	2.6	0	1	0	0	0	0	0	4.06	4.48	6	0	0	Negative	0	0	0	0	0	0	0	0	0	0	Negative	NO
TR14																		Negative	0	0	0	0	0	0	0	0	0	0	Negative	NO
TR14	0.6	1.6	0	0	2.6	0	1	0	0	0.7	0	6.4	3.19	2.4	6	0	0	Negative	0	0	0	0	0	0	0	0	0	0	Negative	NO
TR14																		Negative	0	0	0	0	0	0	0	0	0	0	Negative	NO
TR14	0.63	0	0.7	0.6	2.6	0	1	0	3.5	0.7	3.3	6.4	1.74	2.84	6	0	0	Negative	0	0	0	0	0	0	0	0	0	0	Negative	NO
TR14	0.6	0	0.7	0	2.6	0	1.07	0	0	0.7	0	0	2.73	2.4	6	0	0	Negative	0	0	0	0	0	0	0	0	0	0	Negative	NO
TR14	0.6	0	0.7	0.6	2.6	0	1.27	0	0	0.7	3.3	0	2.43	2.4	6	0	0	Negative	0	0	0	0	0	0	0	0	0	0	Negative	YES
TR14	0	1.6	0	0	2.6	0	1.53	0	0	0.7	0	0	1.87	3.65	6	0	0	Negative	0	0	0	0	0	0	0	0	0	0	Negative	NO
TR14	0	1.6	0.7	0.6	2.6	1.1	1.33	0.3	3.5	0.7	3.3	6.4	1.87	2.4	6	0	0	Positive	0	2740	0	0	0	0	0	0	0	0	Simple	NO
TR14	0	1.6	0	0.6	5.29	0	1.6	0	0	0.7	3.3	6.4	1.61	2.4	6	0	0	Negative	0	0	0	0	0	0	0	0	0	0	Negative	NO
TR14																		Positive	0	0	0	0	0	1980	0	0	0	0	Simple	NO
TR14																		Negative	0	0	0	0	0	0	0	0	0	0	Negative	NO
TR14																		Negative	0	0	0	0	0	0	0	0	0	0	Negative	NO
TR14																		Negative	0	0	0	0	0	0	0	0	0	0	Negative	NO
TR14																		Negative	0	0	0	0	0	0	0	0	0	0	Negative	NO
TR15	0	1.6	0.7	1.14	2.6	1.1	1.87	0.3	3.5	0.7	3.3	6.4	7.02	2.4	6	0	0	Negative	0	0	0	0	0	0	0	0	0	0	Negative	NO
TR15																		Positive	0	0	0	0	0	5160	0	0	0	0	Simple	NO
TR15	0.6	0	0	0	2.6	0	1.6	0	0	0.7	0	0	7.76	2.4	6	0	0	Positive	0	0	3580	0	0	0	0	0	0	0	Simple	NO
TR15	0	1.6	0	0	2.6	1.1	1.8	0	3.5	0.7	3.3	6.4	8.03	2.93	6	0	0	Positive	0	0	0	930	0	0	0	0	0	0	Simple	NO
TR15	0	1.6	0	0	2.6	0	1.6	0	3.5	0.7	0	0	5.44	2.4	6	0	0	Positive	0	0	0	0	0	0	0	0	1920	0	Simple	NO
TR15	0	1.6	0	0	2.6	0	1.4	0	3.5	0.7	0	6.4	7.3	2.69	6	0	0	Positive	0	0	0	0	0	1380	0	0	2460	0	Multiple	NO
TR15	0	1.6	0	0	2.6	0	4.62	0	3.5	0.7	3.3	6.4	11.31	3.09	7.4	0	0	Positive	0	0	0	0	0	0	0	3675240	0	0	Simple	YES
TR15	0	1.6	0.7	0	2.6	1.1	4.08	0.31	3.5	0.77	3.3	6.4	14.01	3.46	6	0	0	Positive	0	0	0	0	0	0	0	1920	1920	0	Multiple	NO
TR15	0.6	1.6	0	0	2.6	0	4.76	12.31	3.5	0.7	3.3	6.4	27.38	2.46	9.82	0	0	Positive	0	0	0	82470	0	0	0	0	14160	0	Simple	NO
TR15	0.6	2.76	0.7	0	2.6	3.74	3.42	2.88	5.33	2.27	3.3	6.4	17.27	2.42	9.02	18.87	0	Positive	0	0	0	1100	0	1560	0	2126940	828360	0	Multiple	NO
TR15	0.6	1.6	0	0	0	10.29	1	0	21.81	2.47	3.46	6.4	8.09	2.4	6.12	25.41	0	Positive	0	0	0	1300	0	0	0	0	0	0	Simple	NO
TR15	0.6	2.29	0.7	0.6	2.6	2.22	5.02	0.3	3.5	0.7	3.3	6.4	4.07	2.42	10	0	0	Positive	0	0	0	600	0	0	0	0	0	0	Simple	YES
TR15	0.6	0	0	0	0	2.88	0	0	0	1.05	3.3	6.4	5.15	2.4	6	0	0	Positive	0	0	0	1130	0	0	0	0	0	0	Simple	NO
TR15	0.6	0	0	0	0	6.29	0	0	0	1.32	3.3	6.4	1.1	2.4	6	0	0	Positive	0	0	0	840	0	0	0	0	0	0	Simple	NO
TR15	0.6	0	0	0	0	2.39	0	0	0	1.14	3.3	6.4	2.52	3.21	6	0	0	Positive	0	0	0	1030	0	0	0	0	0	0	Simple	NO
TR16	0.6	4.7	0.7	1.26	2.6	5.76	5.73	1.44	3.85	0.7	5.32	6.4	7.09	4.36	19.19	6.97	0	Negative	0	0	0	0	0	0	0	0	0	0	Negative	NO
TR16																		Negative	0	0	0	0	0	0	0	0	0	0	Negative	NO
TR16	0.6	1.6	0	0	2.6	1.35	3.96	0	3.5	0.7	3.3	6.4	11.84	2.64	6.21	0	0	Negative	0	0	0	0	0	0	0	0	0	0	Negative	NO
TR16																		Negative	0	0	0	0	0	0	0	0	0	0	Negative	NO
TR16	0.6	1.6	0	0	2.6	0	1	0	3.5	0.7	0	0	9.41	2.4	6	0	0	Negative	0	0	0	0	0	0	0	0	0	0	Negative	NO
TR16																		Negative	0	0	0	0	0	0	0	0	0	0	Negative	NO
TR16																		Negative	0	0	0	0	0	0	0	0	0	0	Negative	NO
TR16	0.6	2.87	0	0	4.23	1.1	2.71	1.44	3.5	0.7	3.3	6.4	20.35	5.93	19.19	0	0	Positive	0	0	7170	0	0	0	0	37860	0	0	Simple	NO
TR16																		Negative	0	0	0	0	0	0	0	0	0	0	Negative	NO
TR16	0.6	1.6	0.7	0	2.6	1.8	4.31	0	3.5	0.7	3.3	6.4	11.45	3.54	11.3	0	0	Negative	0	0	0	0	0	0	0	0	0	0	Negative	NO
TR16																		Negative	0	0	0	0	0	0	0	0	0	0	Negative	NO
TR16																		Negative	0	0	0	0	0	0	0	0	0	0	Negative	NO
TR16																		Negative	0	0	0	0	0	0	0	0	0	0	Negative	NO
TR16																		Negative	0	0	0	0	0	0	0	0	0	0	Negative	NO
TR16																		Negative	0	0	0	0	0	0	0	0	0	0	Negative	NO
TR17	0.6	4.36	0.7	4.97	2.6	4.44	5.55	0	5.51	0.7	3.3	6.4	8.89	4.84	13.86	1.7	0	Negative	0	0	0	0	0	0	0	0	0	0	Negative	NO
TR17	3.64	3.68	0.7	0	2.6	1.1	62.38	0.3	8.32	0.7	5.18	6.4	9	26.49	7.38	9.47	0	Positive	0	0	0	290	0	0	0	0	0	0	Simple	NO
TR17	0.6	1.6	0	0	2.6	1.1	1.98	0	3.5	0	0	6.4	9.36	2.4	6	0	0	Negative	0	0	0	0	0	0	0	0	0	0	Negative	NO
TR17	0	1.81	0	0	2.6	1.8	1.98	0	3.5	0	0	6.4	4.31	3.37	6	0	0	Positive	0	0	0	0	0	1620	0	0	0	0	Simple	NO
TR17	0.6	3.22	0.7	0.6	2.6	5.11	4.31	2.21	6.4	0.7	3.3	6.4	13.32	22.72	17.63	0	0	Positive	0	1170	0	0	0	0	0	88020	0	0	Multiple	NO
TR17																		Positive	0	3730	0	0	0	0	2040	0	0	0	Simple	NO
TR17																		Positive	0	0	0	0	0	1620	0	0	0	0	Simple	NO
TR17	0.6	1.6	0	0	3.35	1.1	4.14	0	3.5	0.7	0	6.4	8.48	2.4	7.38	0	0	Positive	270	0	0	220	0	0	0	0	0	0	Multiple	NO
TR17	0.6	1.81	0	0	3.19	1.1	3.06	0	3.5	0.7	0	6.4	9.1	2.69	6.54	0	0	Positive	390	0	0	340	0	0	0	0	0	0	Multiple	NO
TR17	0.6	1.6	0	0	2.6	1.1	3.69	2.4	4.59	0.7	0	6.4	4.44	3.91	9.68	0	0	Negative	0	0	0	0	0	0	0	0	0	0	Negative	NO
TR17	0.6	2.76	0.7	0	4.31	1.1	4.85	5.81	3.85	0.7	3.3	6.4	14.25	2.95	19.03	0	0	Positive	0	0	850	0	0	0	0	8160	0	0	Simple	NO
TR17																		Negative	0	0	0	0	0	0	0	0	0	0	Negative	NO
TR17																		Negative	0	0	0	0	0	0	0	0	0	0	Negative	NO
TR17																		Negative	0	0	0	0	0	0	0	0	0	0	Negative	NO
TR17																		Negative	0	0	0	0	0	0	0	0	0	0	Negative	NO
TR17																		Negative	0	0	0	0	0	0	0	0	0	0	Negative	NO
TR22																		Negative	0	0	0	0	0	0	0	0	0	0	Negative	NO
TR22																		Negative	0	0	0	0	0	0	0	0	0	0	Negative	NO
TR22	0	1.6	0	0	2.6	0	1.07	3.74	0	0	0	6.4	29.69	3.12	10	0	0	Positive	0	740	0	0	0	0	1260	0	0	0	Simple	NO
TR22	0.6	4.81	0.7	3.2	2.6	5.11	4.31	7.86	4.41	1.07	3.3	6.4	41.61	7.21	21.97	8.24	0	Positive	0	3610	0	0	0	0	18120	0	0	0	Simple	NO
TR22																		Negative	0	0	0	0	0	0	0	0	0	0	Negative	NO
TR22																		Negative	0	0	0	0	0	0	0	0	0	0	Negative	NO
TR22																		Negative	0	0	0	0	0	0	0	0	0	0	Negative	NO
TR22																		Negative	0	0	0	0	0	0	0	0	0	0	Negative	NO
TR22																		Negative	0	0	0	0	0	0	0	0	0	0	Negative	NO
TR22																		Negative	0	0	0	0	0	0	0	0	0	0	Negative	NO
TR22																		Negative	0	0	0	0	0	0	0	0	0	0	Negative	NO
TR22																		Negative	0	0	0	0	0	0	0	0	0	0	Negative	NO
TR22																		Negative	0	0	0	0	0	0	0	0	0	0	Negative	NO
TR22																		Positive	0	0	0	330	0	0	0	0	0	0	Simple	NO
TR22																		Negative	0	0	0	0	0	0	0	0	0	0	Negative	NO
TH6																		Negative	0	0	0	0	0	0	0	0	0	0	Negative	NO
TH6																		Negative	0	0	0	0	0	0	0	0	0	0	Negative	NO
TH6																		Negative	0	0	0	0	0	0	0	0	0	0	Negative	NO
TH6																		Negative	0	0	0	0	0	0	0	0	0	0	Negative	NO
TH6																		Negative	0	0	0	0	0	0	0	0	0	0	Negative	NO
TH6																		Negative	0	0	0	0	0	0	0	0	0	0	Negative	NO
TH6																		Negative	0	0	0	0	0	0	0	0	0	0	Negative	NO
TH6																		Negative	0	0	0	0	0	0	0	0	0	0	Negative	NO
TH6	0.6	0	0	0	12.5	1.3	7.14	0	0	0	3.3	6.4	6.1	14.03	6.31	0	0	Negative	0	0	0	0	0	0	0	0	0	0	Negative	NO
TH6	0.6	0	0	0	12.8	2.39	7.91	0	0	0.7	3.3	6.4	11.67	5.68	6	0	0	Positive	0	0	0	230	0	0	0	0	0	0	Simple	NO
TH6	0.6	0	0	0	0	3.35	2.81	0	0	0.7	3.3	6.4	12.65	5.91	6	0	0	Positive	0	0	0	360	0	0	0	0	0	0	Simple	NO
TH6	0	0	0	0	4.07	1.1	3.77	0	0	0	3.3	6.4	11.42	7.09	7.24	0	0	Positive	0	0	0	180	0	0	0	0	1440	0	Simple	NO
TH6	0	0	0	0	3.73	5.09	10.82	0	0	0.85	3.3	6.4	7.46	3.47	8.16	0	0	Positive	0	0	0	370	0	0	0	0	0	0	Simple	NO
TH6	0	0	0	0	0	1.3	5.1	0	0	0.7	3.3	6.4	14.04	6.06	10.36	0	0	Positive	0	0	0	460	0	0	0	0	0	0	Simple	NO
TH6	0.6	0	0	0	0	8.9	1.74	0	12.16	0.95	3.3	6.4	16	6.65	7.42	0	0	Negative	0	0	0	0	0	0	0	0	0	0	Negative	NO
TH7																		Negative	0	0	0	0	0	0	0	0	0	0	Negative	NO
TH7																		Negative	0	0	0	0	0	0	0	0	0	0	Negative	NO
TH7																		Negative	0	0	0	0	0	0	0	0	0	0	Negative	NO
TH7																		Negative	0	0	0	0	0	0	0	0	0	0	Negative	NO
TH7	0.6	0	0	0	0	5.9	0	0	0	0.75	3.3	6.4	16	5.61	6.31	0	0	Negative	0	0	0	0	0	0	0	0	0	0	Negative	NO
TH7	0.6	0	0	0	0	8.18	11.17	1.19	16.31	1.14	3.3	6.4	9.84	4.68	6.68	0	0	Positive	220	0	0	180	0	0	0	0	0	0	Multiple	NO
TH7	0.6	0	0	0	0	2.39	0	0	0	0.7	3.3	6.4	7.62	2.4	6	0	0	Positive	150	0	0	120	0	0	0	0	0	0	Multiple	NO
TH7	0.6	0	0	0	0	3.35	0	0	0	0.7	3.3	6.4	0	2.4	6	0	0	Positive	310	0	0	300	0	0	0	0	0	0	Multiple	NO
TH7	0.6	0	0	0	0	5.09	0	0	0	0.75	3.3	6.4	2.52	2.4	6	0	0	Positive	150	0	0	0	0	0	0	0	0	0	Simple	NO
TH7	1.81	5.87	0	0	0	3.81	21.31	8.31	0	0.7	3.3	6.4	16	10.38	9.63	0	0	Positive	260	0	0	0	0	0	0	0	0	0	Simple	NO
TH7	0.6	0	0	0	0	2.39	0	0	0	0.7	3.3	6.4	5.73	2.4	6	0	0	Positive	380	0	0	0	0	0	0	0	0	0	Simple	NO
TH7	0.6	0	0	0	0	3.35	0	0	0	0.7	3.3	6.4	3.09	2.87	6	0	0	Positive	240	0	0	120	0	0	0	0	0	0	Multiple	NO
TH7	0	0	0	0	0	5.9	0	0	0	0.95	3.3	6.4	14.71	3.88	6.68	0	0	Negative	0	0	0	0	0	0	0	0	0	0	Negative	NO
TH7																		Negative	0	0	0	0	0	0	0	0	0	0	Negative	NO
TH7																		Negative	0	0	0	0	0	0	0	0	0	0	Negative	NO
TH7																		Negative	0	0	0	0	0	0	0	0	0	0	Negative	NO
TH9																		Negative	0	0	0	0	0	0	0	0	0	0	Negative	NO
TH9																		Negative	0	0	0	0	0	0	0	0	0	0	Negative	NO
TH9																		Negative	0	0	0	0	0	0	0	0	0	0	Negative	NO
TH9																		Negative	0	0	0	0	0	0	0	0	0	0	Negative	NO
TH9																		Negative	0	0	0	0	0	0	0	0	0	0	Negative	NO
TH9																		Negative	0	0	0	0	0	0	0	0	0	0	Negative	NO
TH9																		Negative	0	0	0	0	0	0	0	0	0	0	Negative	NO
TH9																		Negative	0	0	0	0	0	0	0	0	0	0	Negative	NO
TH9	0.6	0	0	0	0	1.3	0	0	0	0.75	3.3	6.4	0	2.4	6	0	0	Negative	0	0	0	0	0	0	0	0	0	0	Negative	NO
TH9	0.6	0	0	0	0	2.39	0	0	0	0.7	3.3	6.4	3.09	5.15	6	0	0	Positive	310	0	0	0	0	0	0	0	0	0	Simple	NO
TH9	0.6	0	0	0	0	3.35	0	0	0	0.75	3.3	6.4	0	2.52	6	0	0	Positive	830	0	0	0	0	0	0	0	0	0	Simple	NO
TH9	0.6	0	0	0	0	2.39	0	0	0	0.7	3.3	6.4	0	2.52	6	0	0	Negative	0	0	0	0	0	0	0	0	0	0	Negative	NO
TH9	0.6	0	0	0	0	2.39	22.77	0	0	0.75	3.3	6.4	0	13.64	6	0	0	Negative	0	0	0	0	0	0	0	0	0	0	Negative	YES
TH9	0	0	0	0	0	1.3	3.77	0	0	0.7	3.3	6.4	0	10.45	6	0	0	Positive	380	0	0	0	0	0	0	0	0	0	Simple	NO
TH9	0.6	0	0	0	0	2.88	0	0	0	0.75	3.3	6.4	0	4.99	6	0	0	Positive	0	0	0	280	0	0	0	0	0	0	Simple	NO
TH9	0.6	0	0	0	0	3.35	0	0	0	0.75	3.3	6.4	0	17.61	8.53	0	0	Negative	0	0	0	0	0	0	0	0	0	0	Negative	NO
TH10	0.6	0	0	0	4.73	6.29	90.45	0	0	1.32	3.3	6.4	1.1	23.98	6	0	0	Negative	0	0	0	0	0	0	0	0	0	0	Negative	NO
TH10	0.88	1.6	0.7	0	5.04	8.9	55.66	12.08	18.22	1.83	3.3	6.4	3.09	124.25	17.49	0	0	Positive	0	230	0	0	0	0	1080	0	0	0	Simple	YES
TH10	0.6	0	0	0	0	7.44	0	0	9.82	1.14	3.3	6.4	4.53	2.7	6	0	0	Negative	0	0	0	0	0	0	0	0	0	0	Negative	YES
TH10	0	0	0	0	0	1.3	5.52	0	0	0.7	3.3	6.4	10.11	13.77	6	0	0	Positive	600	0	0	0	0	0	0	0	0	0	Simple	NO
TH10	0	0	0	0	0	3.35	0	0	0	0.7	3.3	6.4	1.1	4.52	6	0	0	Positive	0	0	0	220	0	0	0	0	0	0	Simple	NO
TH10	1.87	0	0	0	22.17	1.3	28.41	0	0	0.7	4.5	6.4	9.56	22.21	9.63	54.97	0	Negative	0	0	0	0	0	0	0	0	0	0	Negative	NO
TH10	0.6	0	0	0	0	1.3	0	0	0	0	3.3	6.4	1.85	9.49	6	0	0	Positive	250	0	0	0	0	0	0	0	0	0	Simple	NO
TH10	0	0	0	0	0	5.09	0	0	16.31	1.05	3.3	6.4	3.61	2.4	6	0	0	Positive	660	0	0	0	0	0	0	0	0	0	Simple	NO
TH10	0.6	0	0	0	3.9	5.9	99.11	0	3.96	0.75	5.69	6.4	10.64	12.33	6	165.93	0	Positive	900	0	0	0	0	0	0	0	0	0	Simple	NO
TH10	0.6	0	0	0	0	2.39	7.53	0	0	0.75	3.3	6.4	0	5.45	6	0	0	Positive	1820	0	0	0	0	0	0	0	0	0	Simple	NO
TH10	0.6	0	0	0	0	3.35	16.76	0	0	0.75	3.3	6.4	0	12.59	6	0	0	Positive	1490	0	0	0	0	0	0	0	0	0	Simple	NO
TH10	0	0	0	0	0	0	0	0	0	0.7	3.3	6.4	4.08	10.18	6	0	0	Positive	6010	0	0	0	0	0	0	0	0	0	Simple	NO
TH10	0	0	0	0	0	2.39	0	0	0	0.7	3.3	6.4	4.95	12.13	6	0	0	Positive	1120	0	0	0	0	0	0	0	0	0	Simple	NO
TH12																		Negative	0	0	0	0	0	0	0	0	0	0	Negative	NO
TH12																		Negative	0	0	0	0	0	0	0	0	0	0	Negative	NO
TH12																		Negative	0	0	0	0	0	0	0	0	0	0	Negative	NO
TH12																		Negative	0	0	0	0	0	0	0	0	0	0	Negative	NO
TH12																		Negative	0	0	0	0	0	0	0	0	0	0	Negative	NO
TH12																		Negative	0	0	0	0	0	0	0	0	0	0	Negative	NO
TH12																		Negative	0	0	0	0	0	0	0	0	0	0	Negative	NO
TH12	0	0	0	0	0	1.87	0	0	0	0.7	3.3	6.4	0	0	6	0	0	Negative	0	0	0	0	0	0	0	0	0	0	Negative	NO
TH12	0.6	0	0	0	0	0	0	0	0	0.75	3.3	6.4	0	2.4	6	0	0	Positive	0	0	0	1310	0	0	0	0	0	0	Simple	NO
TH12	0	0	0	0	0	1.3	0	0	0	0.7	3.3	6.4	3.09	2.4	6	0	0	Positive	0	0	0	1400	0	0	0	0	0	0	Simple	NO
TH12	0	0	0	0	0	1.3	0	0	0	0.7	3.3	6.4	7.3	4.2	6	0	0	Positive	0	0	0	330	0	0	0	0	0	0	Simple	NO
TH13	0	0	0	0	0	5.9	0	0	9.82	0.75	3.3	6.4	3.61	11.19	6	0	0	Negative	0	0	0	0	0	0	0	0	0	0	Negative	NO
TH13	0	0	0	0	0	2.39	0	2.5	0	0.7	3.3	0	4.95	5.61	6	0	0	Positive	0	1060	0	0	0	0	0	0	0	0	Simple	NO
TH13	0	0	0	0	0	0	0	0	0	0.7	3.3	6.4	13.82	3.38	6	0	0	Positive	0	0	0	0	0	0	4440	0	0	0	Simple	NO
TH13	0	0	0	0	0	1.3	0	0	0	0	3.3	6.4	11.67	2.4	6	0	0	Negative	0	0	0	0	0	0	0	0	0	0	Negative	NO
TH13	0	0	0	0	0	3.81	0	0	0	0.7	3.3	6.4	20.52	2.4	6	0	0	Positive	400	0	0	0	0	0	0	0	0	0	Simple	NO
TH13																		Negative	0	0	0	0	0	0	0	0	0	0	Negative	NO
TH13																		Negative	0	0	0	0	0	0	0	0	0	0	Negative	NO
TH13																		Negative	0	0	0	0	0	0	0	0	0	0	Negative	NO
TH13																		Negative	0	0	0	0	0	0	0	0	0	0	Negative	NO
TH13																		Negative	0	0	0	0	0	0	0	0	0	0	Negative	NO
TH13																		Negative	0	0	0	0	0	0	0	0	0	0	Negative	NO
TH15	0.6	0	0	0	4.24	0	45.51	0	0	0.7	3.3	0	25.24	33.5	8.16	0	0	Negative	0	0	0	0	0	0	0	0	0	0	Negative	NO
TH15	2.38	0	0	0	82.51	3.35	40.26	26.52	0	0.7	3.3	6.4	33.16	32.73	24.6	0	0	Positive	0	500	0	0	0	0	0	0	0	0	Simple	YES
TH15	0	0	0	0	0	5.9	6.34	4.89	20.05	0.95	3.3	6.4	1.45	2.4	6.68	0	0	Positive	0	8530	0	0	0	0	36000	0	0	0	Simple	YES
TH15	0.6	0	0	0	0	4.25	0	0	25.16	0.7	3.3	6.4	1.85	7.02	6	0	0	Negative	0	0	0	0	0	0	0	0	0	0	Negative	NO
TH15																		Negative	0	0	0	0	0	0	0	0	0	0	Negative	NO
TH15																		Negative	0	0	0	0	0	0	0	0	0	0	Negative	NO
TH15																		Negative	0	0	0	0	0	0	0	0	0	0	Negative	NO
TH15																		Negative	0	0	0	0	0	0	0	0	0	0	Negative	NO
TH15																		Negative	0	0	0	0	0	0	0	0	0	0	Negative	NO
TH15																		Negative	0	0	0	0	0	0	0	0	0	0	Negative	NO
